# Supplementary material for: Nuclear crowding and nonlinear diffusion during interkinetic nuclear migration in the zebrafish retina
Source: eLife. 2020 Oct 6;9:e58635. doi: 10.7554/eLife.58635 (PMC7538155; doi:10.7554/eLife.58635)
Supplement: Source code 1. — The fields within this data structure are: fullTr: n x six matrix where n is the number of all nuclei within one lineage. In this matrix: column 1 - object ID at each time point; columns 2–4 - (x,y,z); column 5 - parent ID (=ID from previous time point); column 6 - time point (2 min per time point). indTracks: Separated, ”individual’ tracks of a lineage where each track starts at t = 0 or a division and ends at t = end or another division. Each cell in the array is a track and contains a matrix with only nuclei of that track (same columns as fullTr). distVel: The distance and velocity vector for each nucleus at each time point. Each row corresponds to distance and velocity of the nucleus going from that time point to the next. Each cell corresponds to the same one in indTracks. In the matrices: column 1 - time point; column 2 - distance (magnitude of velocity vector); column 3 - cumulative distance; columns 4–6 - velocity vector (x,y,z) corrIndTracks and corrDistVel: The exact same as indTracks and distVel, but corrected for drift. Correction was carried out by calculating the sum of all displacement vectors at each time point and then changing all position vectors in indTracks to make that sum zero, which gave us corrIndTracks. That was then used to calculate corrDistVel. As for the second column of cells in corrIndTracks, it relates to the neighbours of each nucleus. Each element of a cell in the second column stores the address of neighbours of the corresponding nucleus in the first column (address matrix: column 1 - Tracks row index; column 2 - corrIndTracks row index; column 3 - object row index). apBasProj: The projection of velocity vectors onto the calculated normals to the apical surface. In this matrix: column 1–3 - apicobasal velocity vector (x,y,z); column 4 - magnitude of the vector; column 5 - direction (negative = apical and positive = basal). lateralProj: The component of the velocity vectors perpendicular to the apicobasal one. Same columns as in ap [file elife-58635-code1.mat.zip]

Archive with 1 entries (1 files):
- SourceCode1.mat
