# Supplementary material for: Nuclear crowding and nonlinear diffusion during interkinetic nuclear migration in the zebrafish retina
Source: eLife. 2020 Oct 6;9:e58635. doi: 10.7554/eLife.58635 (PMC7538155; doi:10.7554/eLife.58635)
Supplement: Source code 6. — The time points are every 2 min (including t = 0 min in the first column) except for the HUAC data set where they are every 40 min (including t = 0 min which is 120 min after drug treatment). [file elife-58635-code6.mat.zip]

Archive with 1 entries (1 files):
- Source Code 6.mat
